# Supplementary material for: Functional States in Tumor-Initiating Cell Differentiation in Human Colorectal Cancer
Source: Cancers (Basel). 2021 Mar 4;13(5):1097. doi: 10.3390/cancers13051097 (PMC7961698; doi:10.3390/cancers13051097)
Supplement: Supplementary file 1 [file cancers-13-01097-s001.zip]

Archive with 3 entries (3 files):
- cancers-1128259supplementary.docx
- Table S1_revised.xlsx
- Table S2_proofed.xlsx
