# Supplementary material for: Functional States in Tumor-Initiating Cell Differentiation in Human Colorectal Cancer
Source: Cancers (Basel). 2021 Mar 4;13(5):1097. doi: 10.3390/cancers13051097 (PMC7961698; doi:10.3390/cancers13051097)
Supplement: Supplementary file 1 [file cancers-13-01097-s001.zip › Table S1_revised.xlsx]

## Sheet: Table S1
Table S1. Signatures defined by non-negative matrix factorization (NNMF) of colorectal cancer spheroid single-cell RNA-sequencing data.
NNMF signatures (n = 13) are defined by the top 200 genes. Similar signatures are combined as meta-signatures (n = 8). Genes are ranked by NNMF factor score.

## Sheet: Signatures
Major classification	Cell cycle		Metabolism				Immune response			Differentiation
Meta-signature name	Cell cycle		OXPHOS		Fatty acid metabolism	Tdiff	Immune response			Stem	Paneth	TA	Tdiff
NNMF signature name	G2/M	G1/S	OXPHOS_1	OXPHOS_2	Fatty acid	Hypoxia/Glycolysis_1	TNFα/NFκB/INF_1	TNFα/NFκB/INF_2	Stress	Stem	Paneth	TA	Tdiff (Hypoxia/Glycolysis_2)
NNMF factor #	Factor_3	Factor_4	Factor_6	Factor_8	Factor_14	Factor_21	Factor_15	Factor_22	Factor_24	Factor_19	Factor_25	Factor_5	Factor_23
	TOP2A	ATAD2	CD320	CDKN3	CDKN1A	HILPDA	SLC26A3	GPRC5A	CXCL2	SERPINI1	DEFA6	WDR3	CA9
	UBE2C	KIAA0101	EIF4EBP1	MDH1	MAOA	BHLHE40	CEACAM6	GCNT3	CXCL3	APCDD1	DEFA5	BRIX1	TFF3
	CENPF	RRM2	POLR2E	CNIH4	CDX2	ADM	CEACAM7	PLAUR	CCL20	SMOC2	SPINK4	NOP16	FABP1
	NUSAP1	HELLS	SYNGR2	TMEM14A	GJB1	NEDD9	SLC40A1	ANXA1	CXCL1	CST1	GUCA2A	PAK1IP1	BNIP3L
	CENPE	MLF1IP	PFN1	MRPL13	ID3	KDM3A	TSPAN1	LAMC2	IL8	STK38L	HEPACAM2	WDR43	INSIG1
	CCNB1	CLSPN	SLC25A39	PTTG1	PCK1	OSER1	SDCBP2	EMP1	NFKBIA	DEPDC7	MDK	WDR12	SCD
	DLGAP5	FEN1	POLD2	MRPS33	ADCK3	DDIT3	ST3GAL4	LAMB3	BIRC3	CYP4X1	FCGBP	LYAR	LGALS1
	TPX2	CDK1	YIF1A	RBX1	ATP6V0D1	MXD1	FXYD3	EFNB2	NCOA7	PROX1	TFF3	SRFBP1	SLC2A1
	ASPM	PCNA	AGPAT2	NDUFA12	HMGCS2	SLC2A1	THBS1	TM4SF1	NFKBIZ	GLUL	DYRK4	GTPBP4	FXYD3
	AURKA	GINS2	AURKAIP1	RPL26L1	CES2	CREBRF	GSDMB	CAV2	PPP1R15A	PTPRO	SPINK1	PNO1	SPAG4
	HMMR	ZWINT	MRPS34	POLR2K	CAT	FUT11	UBE2L6	C12orf36	TNFAIP3	PCMTD2	ANXA13	DDX21	C4orf3
	MKI67	CDC6	DUSP23	GSTO1	OLFM4	TMCC1	CYP4F12	SERPINB5	SDC4	SOX4	FRZB	TNFRSF12A	LPIN1
	CCNB2	RFC4	SNRPB	MRPL22	POR	EFNA1	TSC22D3	DST	JUNB	SLC40A1	GSN	NOC3L	EGLN3
	CDK1	DTL	C16orf13	EXOSC8	MISP	VEGFA	MUC13	AP1AR	SOD2	TMEM2	HES6	DKC1	ACSS2
	PRC1	RFC3	PLEKHJ1	PRDX3	BPNT1	HK2	FAM3D	TJP1	JUN	ALCAM	NUCB2	RRS1	FAM13A
	NEK2	ESCO2	TIMM13	LSM3	KLHL24	WDR45B	FOS	KCNK1	ZC3H12A	OXR1	MUC2	LTV1	PLOD2
	PTTG1	FAM111B	DTYMK	NDUFB6	CYB5R3	ELF3	DDX60	PDP1	KRT6B	SP5	GALNT5	ADORA2B	MT1X
	HMGB2	UBE2T	CYC1	UCHL3	IFNGR1	EGLN3	ISG20	RB1CC1	GGNBP2	TSPAN5	SELM	CIRH1A	HMGCS1
	BUB1	TK1	PUF60	CMC2	CTSD	MXI1	C15orf48	BTBD10	CCND1	SELENBP1	WFDC2	C12orf29	IDI1
	ANLN	CENPK	SIVA1	DYNLT1	PHF6	FAM210A	CD55	LAMA3	ATF3	MAP2K6	SEC11C	MRPS30	INO80C
	KIF14	POLD3	NAA10	VPS29	NAPA	RNMT	IFIT1	GLS	IER2	PROM1	ST6GALNAC1	WDR36	DHCR7
	SGOL2	SPC25	APRT	ATP5C1	POLR2E	CLK1	PI3	SHOC2	ELF3	CCDC53	SERPINA1	CCND1	ERO1L
	NUF2	MCM10	SH3BGRL3	DERL2	ACO1	ERRFI1	NEU1	RAP2B	TNFAIP2	PON2	TNFRSF11B	DCUN1D5	MSMO1
	CKAP2	MCM4	MLF2	NDUFA6	SNX13	NFIL3	AQP3	DLG3	SLC7A11	ITPR2	DST	NXT1	C14orf1
	CASC5	RFC2	DPM2	NDUFB3	RETSAT	KLHL24	LIPH	SKIL	PLAU	PLEKHB1	TUBA1A	TXLNG	MVD
	CDKN3	BRCA2	ATP6V0B	STMN1	PPP2R1A	NDRG1	MX1	GALNT5	RBM7	UCP2	MARCKS	NOP58	LEMD1
	CEP55	MCM6	ADRM1	CENPW	TM7SF2	RIOK3	FABP1	KRT20	STAP2	DEFA6	TGFBI	PTRH2	HMGCR
	KIF4A	GMNN	AP2S1	LSM6	CFL1	PNRC1	BCAS1	S100A2	SURF6	DPEP1	CALD1	UCK2	NDRG1
	CDCA8	SMC2	POP7	CCNB1	PPP4C	DDIT4	SELENBP1	LMO7	EREG	ABHD2	TFF1	AGPAT5	P4HA1
	KPNA2	FAM111A	WDR34	RNF181	SDHA	NFKBIA	SLC22A18	CCDC82	CCNL1	NTRK2	SMIM14	NOLC1	SC5D
	CDC20	CENPM	C19orf70	ATP5J	HEPH	RSRC2	ZDHHC13	MACC1	MRPS2	GLB1	SCNN1A	TRMT10C	SQLE
	CDCA2	HIST1H4C	IMP4	TMA7	TNFSF10	P4HA1	HIST1H2AC	EREG	CST3	TSC22D1	ITPR2	EXOSC4	CEACAM1
	KIF20B	CDCA5	TMEM54	ATP5O	VAV3	RYBP	GDPD3	AHNAK	LAMB3	GOLIM4	GNG4	HSPH1	SLC6A8
	CCNA2	RAD51AP1	TUBG1	MRPL42	SLC5A6	MBIP	CTSS	TNFRSF12A	IKBKE	TMEM66	CKAP4	DNTTIP2	GPRC5A
	KNSTRN	EXO1	TK1	OCIAD2	HIBCH	COPS2	CORO2A	B4GALT1	RND3	RFK	FOXA2	GNL3	TFF1
	KIF23	MCM5	PAFAH1B3	GTF2A2	UBA3	NRN1	CEACAM5	VPS4B	SAT1	GAD1	AGR2	KIAA0020	INSIG2
	AURKB	HMGB2	PPAP2C	NDUFA9	DAK	KMT2E	SERPINB5	GCC2	LCN2	SPAG1	CDK6	MRTO4	AK4
	ARHGAP11A	FANCI	TSTA3	CMC1	DSP	RND3	CEACAM1	CYP3A5	BRD2	IFI6	HIPK2	RPF2	PGK1
	PLK1	CDC45	RPS19BP1	NDUFA5	TSPAN12	TAF1D	BHLHE40	UACA	C8orf4	CD46	DNAJC10	CEBPZ	CKB
	SMC4	FIGNL1	FAM195A	HMGB2	TIMM17B	PELI1	C10orf99	BAZ2B	TRIM47	MAGED2	AQP3	PUS7	PFKFB4
	FAM83D	MSH2	GPX4	HMGB3	C6orf211	NET1	MGLL	USP53	CD55	LEF1	TPM1	FAM98A	PCSK9
	KIF18A	ANLN	TIMM17B	UBE2V2	HAAO	KDM5B	GCNT3	FHL2	EGR1	ASB4	FAM46C	SCO2	SORL1
	HJURP	CCNE2	NOP16	COX16	ADH5	ACBD3	OAS1	TES	COMMD5	MME	KRT23	RIOK1	TMCC1
	CENPA	MELK	STRA13	MGST2	METTL7B	YPEL5	AOC1	CHMP2B	CLDN4	INADL	HPCAL1	PHLDA2	PFKP
	CKS2	FBXO5	DCTPP1	COX7B	GLYCTK	MGEA5	OASL	STAT3	RHOB	TNFRSF11B	CA8	NOL8	KRT20
	KIF11	NCAPG2	LAD1	H2AFZ	MRPL46	MKRN1	GLRX	SP3	TGIF1	RCN1	SUCO	NUDCD1	TM4SF1
	RACGAP1	DNMT1	AUP1	ATP5G1	ABAT	CCL20	GGT6	MXD1	LTV1	SBSPON	XBP1	RRP1	ACSL4
	KIF2C	CTNNAL1	TSPO	FIGNL1	SRPK2	BIRC3	SLPI	RND3	KLK10	TMEM9	MGLL	SEH1L	TMEM97
	CDCA3	BARD1	CDC37	NDUFC1	SMARCC2	RIT1	IFI6	ARHGEF12	EPHA2	YPEL5	MIA3	GAR1	LSS
	CKAP2L	USP1	NUBP2	PSMB1	FAM84A	PLIN2	ISG15	GSN	HLA-DMB	TM2D1	STIM2	MYC	ACSL3
	NDC80	BRCA1	RUVBL2	SRA1	PPP1R16A	CXADR	KLK10	EPHA2	CFLAR	SEMA3A	ARMCX3	C16orf91	TXNIP
	KIF20A	BTG3	SSNA1	MGST1	SGCB	MAP3K8	IFIT3	LGALS1	TRIB1	ABCB1	DUSP23	UTP14A	HSD17B12
	BUB1B	NUSAP1	C19orf48	SUMO1	AP2M1	KCMF1	TMEM59	CGN	TM4SF1	RNF128	PTPRN2	ECE2	ALDOA
	ARL6IP1	DUT	APOA1BP	ALG5	ALAD	SUN1	TFF3	OAS3	ZFP36	BCAP29	CSRNP3	NSUN2	CALB1
	DEPDC1	MCM3	CISD3	UBE2T	NDUFV1	ARL5B	GALNT5	TRIP12	NPLOC4	KIAA1199	ARID3A	POLR1B	CYP3A5
	CKAP5	HIST1H1E	MRPL12	PSMA3	EFNA1	RBM33	PARP9	CAB39	SLC38A2	BTG2	MFSD6	GNPNAT1	PDK1
	MAD2L1	ORC6	DNPH1	LAMTOR5	SELENBP1	DNAJB9	S100P	SSFA2	CNPPD1	PTCH1	JMJD1C	GPATCH4	GPA33
	PBK	TEX30	S100A16	PSME2	NUDT9	PPP1R15A	SQRDL	ARF6	TRIM16	NRP1	SMAD5	MRPS26	QSOX1
	ECT2	MCM7	LSM4	MRPL27	CLDN12	PFKFB3	HLA-E	IFNGR1	TMUB2	MYO10	CDKAL1	TIMM23	FDPS
	GTSE1	DSN1	MRPL37	PSMA2.1	TCF12	DENND4C	CYP4F3	CAV1	ATF4	RGMB	LFNG	HMOX2	LDLR
	PRR11	EZH2	ARL2	DNAJC8	TTC38	C1orf52	GRN	IL18	TAPBP	HIAT1	MEX3A	ESF1	PAM
	DEPDC1B	RRM1	RNPS1	EMC4	TMEM19	CHD2	CCL15	SDCBP2	PHLDA1	GRN	JHDM1D	SURF6	STARD4
	SPAG5	SKA3	LAMTOR1	TIMM8B	CTSA	INSIG2	KRT20	ARID4B	JUND	BAMBI	YAE1D1	FARSA	IFT172
	KIF22	MAD2L1	ALG3	MRPL50	NKTR	PIM1	MVP	MAP1LC3B	IGFBP3	CD59	AGPAT2	RUVBL1	LDHA
	SKA3	RAD51	UQCRC1	PSMB6	FBXO34	ERO1L	IFI35	TNFSF15	WHSC1	CNN3	EPM2AIP1	IMP4	GBE1
	TTK	SMC4	MRPS2	COX7A2L	SHKBP1	SIAH2	TRIM31	MISP	TSSC4	PHLDA1	ANO1	MRPL15	MPZL2
	CDC25C	E2F7	MRPS26	PSMB3	PKM	FAM13A	ANXA4	LRRFIP1	ST3GAL1	CTNNB1	ZFHX3	EZR	KIAA1199
	CKS1B	ATAD5	SNRNP25	SS18L2	PDCD6IP	STK38L	USH1C	KLF3	GRWD1	SGCB	DYRK2	HCCS	TRIB3
	SPC25	DIAPH3	TUFM	LSM5	GGT6	EIF4A2	SAMD9	DSC2	METTL13	SMIM14	AKAP9	EBNA1BP2	ISG20
	SPDL1	MKI67	NDUFS8	MRPS18C	SLC35A4	PDK1	HLA-F	SERINC1	ZNFX1	ZNF704	G2E3	DNAJC2	HSD17B7
	BIRC5	WDR76	C9orf142	CDC123	AIFM1	EHF	TMEM176B	GPKOW	ARL14EP	NRCAM	KLK1	PSME3	GATM
	MZT1	HAT1	GUK1	PSMA4	ACSF3	AKAP17A	TNFSF15	ANXA3	C6orf222	NPNT	CBX4	DCAF13	TMEM123
	KIF15	MCM2	RRP7A	COA6	IP6K2	GOLT1B	SLC44A4	CD2AP	CHD2	KIAA1586	KLF4	UTP23	FDFT1
	NCAPG	HJURP	SDF2L1	MYEOV2	NTPCR	WDR33	LIMA1	F2RL1	PAAF1	EID1	C3orf52	DCTPP1	KRT19
	PARPBP	UBE2C	DCXR	COX17	OPA1	TBC1D23	KRT23	TPMT	EIF3I	AXIN2	GLUL	DDX10	RBCK1
	DIAPH3	SMC1A	NXT1	DAD1	ATF2	ARRDC3	SP100	MYO6	SQSTM1	RASSF6	RYBP	KNOP1	FUT11
	UBE2T	CDCA4	TMED9	CISD1	DST	BTG1	COL17A1	GADD45A	NEU1	PIGC	ST18	TCOF1	VEGFA
	PSRC1	SLBP	GPS1	NDUFB8.1	CLRN3	GPBP1	FAM84A	ADAM9	MYEOV	RAB30	DLL1	RRP15	BAIAP2L1
	SGOL1	DHFR	PIN1	FKBP3	BTG2	STAG2	CYP2S1	ZC3HAV1	PI3	SLC39A10	HTATSF1	TRMT6	DUSP6
	KIFC1	POLA1	ID3	CYB5A	GALM	THAP1	TCTN3	SERPINE2	ELOF1	SNTB1	STARD10	SRP19	EBP
	CENPW	TRIP13	FBXW5	POMP	RNF34	HIST1H2AC	SERPINE2	DYNC1H1	LDLR	TM2D3	YTHDC2	CPSF6	SAT1
	NCAPH	DSCC1	EIF5A	SNRPC	NPTN	GTF2B	DDX58	MOSPD1	EFNA1	SAT1	DACH1	RRP1B	ERRFI1
	TACC3	GINS1	HSPB1	LSMD1	PIGT	KLF5	SGK2	KLF6	GRN	ODAM	TSPAN13	DHODH	BTG1
	SMC2	NCAPD3	CLPP	NDUFS4	PCSK7	RPL22L1	CTSA	ERBB2IP	VEGFA	SLC7A8	CADPS	MKI67IP	ACSL1
	FAM64A	RBBP8	MRPS12	MRPS14	PDCD4	SQSTM1	IFT172	BAIAP2L1	ARRDC1	LAMP2	FFAR4	NAT10	TM7SF2
	STMN1	CHEK1	MRPL41	HIGD1A	DPF2	HNMT	HBEGF	TXNRD1	WTAP	RNF43	HERPUD1	PSMD12	ENO2
	RRM2	CHAF1A	RPUSD3	GTF3C6	SUCLA2	HERPUD1	PLBD1	TNFRSF21	WHSC1L1	KREMEN1	PDIA4	CHORDC1	ACLY
	MIS18BP1	RFC5	CLDN3	PFDN4	BPTF	BCL10	F11R	KDM5B	TTPAL	UTRN	BCAS1	HIAT1	SLC16A3
	IQGAP3	MND1	CDC20	RPA3	COG4	PAFAH1B1	HGD	CAP1	TBRG4	C9orf3	GMDS	POLR3G	STC2
	NCAPD2	PRC1	RHOC	ERH	ITFG1	RNF19A	GPR160	MYO1E	RBM48	PELI1	PTCH1	CDCP1	BACE2
	GAS2L3	VRK1	PPP1CA	CAMTA1	VPS13C	UGCG	PLAUR	MKLN1	NOL8	DACH1	AMMECR1	SYNCRIP	HMGCS2
	G2E3	MYBL2	MRPL24	TAF9	CASP8	SMAP1	PRR15L	S100A16	TNIP1	4	DLG1	MPHOSPH10	MUC13
	MELK	RAD18	KRT18	SPCS1	ACLY	EIF2A	CYSTM1	MET	SLC40A1	AZGP1	DNAJB9	SDAD1	CDA
	NCAPG2	BLM	C7orf50	SDHD	AKR1B10	H1F0	ATP10B	SOCS6	NAT9	TMEM59	SOX4	HEATR1	GLRX
	CCNF	TUBG1	MSRB1	HSBP1	C11orf54	PNPLA8	CSTB	SPAG9	ARID4B	C10orf118	KIF21A	MRPL36	PDK3
	ZWINT	XRCC2	NTMT1	MINOS1	DCAF6	NUPL1	FAM114A1	ELL2	KLF6	VSNL1	EFCAB4B	HSPA4	S100A10
	DBF4	TOP2A	ALDOA	TPRKB	C20orf27	ENO2	OAS3	EHD4	TAF1D	PPAPDC1B	CDK13	SELRC1	SDCBP2
	HMGB3	RNASEH2A	SLC39A4	MPC2	FAM114A1	COQ10B	CLIC3	EZR	TSEN54	TNFRSF19	PBRM1	NOL10	FLVCR1
	BORA	MASTL	PSMD8	C11orf48	ACOX1	KLF10	AKR1C3	ITGA2	PLEC	TCTN3	REG4	PDRG1	COL17A1
	DTYMK	ACYP1	RALY	MRPL33	KEAP1	SPRY1	TMEM176A	OAS1	GJB3	QPCT	NXPE2	RSL1D1	TDP2
	BRD8	PRIM1	PSMF1	ARL3	GLB1	ISG15	LRP10	INPP1	USP14	PARM1	RNASE1	TIMM8A	TFRC
	BRCA2	SGOL1	MPST	COX7A2	PPP1R12A	SCML1	MEGT1	FILIP1L	BLOC1S2	JUN	ABHD17B	TMA16	GPI
	TUBB4B	TUBB	CLIC1	SRI	SF3B4	ABI1	CDH17	RAP1B	BAG1	CAB39L	AZGP1	PSMG4	SLC50A1
	TMPO	CENPJ	RNH1	SSBP1	FABP2	TBPL1	PRAP1	SLC2A1	ERLIN1	CADM1	ABCB1	NAA25	S100A4
	RAD21	CDK2	GPX1	SF3B14	ABHD3	PEX13	IFIT2	DDX58	KLF4	WWP1	CIT	SLC52A2	CETN2
	BUB3	WDHD1	CDK2AP2	MRPL39	TM4SF20	DNMBP	KLF6	ERRFI1	MYC	DNAJB9	COPB2	NOL11	NSDHL
	RAD51AP1	ASF1B	COPS6	MRPL24	JUP	RAB5A	TNNC2	EPS8	CDKN1A	STAM2	VPS53	ABCE1	RNF128
	ESCO2	PBK	SURF2	CASP6	GIPC1	MAOA	STAT1	CLDN4	CDKN2AIP	RABL5	FRA10AC1	PPAT	FAM162A
	SKA2	TYMS	CFL1	MRPL51	HADHB	RSBN1	PSMB8	FOXN2	PPAN	TMX4	TOP2B	SURF2	KIAA1217
	KIAA1524	TIMELESS	TMEM219	MKKS	NCOA4	PCK1	PHGR1	CTNNAL1	IVNS1ABP	EFCAB14	MUC1	SSSCA1	ASPH
	ARHGEF39	TMPO	ACOT7	TXNL1	PMPCA	RBPJ	ANK3	PHLDA2	MISP	SC5D	MANF	RIF1	ZNF395
	CENPN	SMC3	SIGMAR1	NUCB2	RPUSD3	BNIP3L	CALML4	BCL2L15	SLC22A18	FCGRT	CELF2	C12orf45	GGPS1
	TRIP13	RMI1	ARPC1B	ATP5J2	PRR13	ZNF622	HMGCL	AGPAT2	GRHL2	CRAT	CDC25B	PPID	ADM
	LBR	RPA2	GCHFR	ADK	CLN3.1	PIM3	RALB	ZFP36L1	CTSD	FILIP1L	SP5	PRMT3	P4HA2
	HIST1H4C	LRRCC1	NDUFB7	TSPAN6	ERBB3	CSNK2A1	ASS1	SAMD9	GPBP1	EIF5A2	TSPAN14	UTP6	ALDH18A1
	TUBB	FANCD2	EBNA1BP2	OSTC	APMAP	RNF111	FBP1	OPTN	GDF15	APP	SEC61G	FARSB	TMEM41B
	VRK1	UNG	TMEM141	SNRPE	SDCBP2	SNW1	C17orf67	TINAGL1	TCN1	SYK	ARRDC3	EXOSC3	MXD1
	HP1BP3	KIF11	LMAN2	SNRPG	SNX17	FAM60A	CXCL16	IFRD1	DUSP14	HEXA	CHPF	HNRNPF	OPTN
	TROAP	RFC1	NQO2	PRDX4	PRR15	ZFAND2A	SCP2	H1F0	TMEM134	HIST1H2AC	C4orf48	WDR75	FAM213A
	FAM111A	NDC80	NANS	SELK	GPAA1	PLOD2	LGALS3	DUSP6	CEBPZ	GZMB	IP6K2	POLR3K	SLC25A1
	RTKN2	PSIP1	YDJC	SDHB	SLC40A1	CD2AP	VAMP8	CEACAM1	NOP2	CTSC	DDR1	TDG	RBPJ
	SHCBP1	IQGAP3	MRPL23	UQCC2	CASP6	PTP4A1	NIPAL3	BLZF1	RNF139	CCDC82	ALDH1A1	TWISTNB	AZGP1
	ANP32E	DTYMK	EXOSC4	PET100	DNAJC13	SCFD1	CAMK2N1	IQGAP3	TCEA3	RRAGA	MGEA5	FASTKD2	WDR45B
	CENPK	LIG1	PSMC5	CACYBP	DPP3	TNIP1	FAM210B	IL1R2	BBC3	CDC42EP3	TMEM176B	INTS10	MMAB
	CNTRL	WDR34	TIMM50	NDUFA8	NSFL1C	CPOX	C11orf54	PVRL4	PRPF38B	BMP4	DNTTIP1	DDX18	SLC7A11
	PHF19	SKP2	FAM96B	COA3	LAMB3	ZNF292	NSF	TRAM1	CYP3A5	TDGF1	FKBP7	MCM6	EGLN1
	FANCI	UBR7	FLOT1	CAPZA2	VILL	C10orf118	IFI27L2	IER2	RPS19BP1	DNAJC10	QSOX1	DDX56	PLIN2
	CDC27	SSX2IP	POLR3K	DPY30	DDX52	LCORL	PYGB	JAK1	BTG2	KLHL24	RAB15	GFM1	PANK3
	CIT	MGME1	APEH	TMEM50A	CAPN1	RASSF7	GPA33	SLC35F6	ALAS1	ITM2B	DSC2	GART	RDH11
	MIS18A	TCF19	POLDIP2	SKP1	RABGAP1	SNRNP48	EGR1	MLLT3	CDC42EP2	RCN2	DPYSL2	IL33	FGFBP1
	RANGAP1	FN3KRP	NDUFAF3	PDCD10	SNX1	SPTY2D1	IL22RA1	NRAS	FTSJ3	EDAR	TMX4	PDCL3	IFNGR2
	CDCA5	HIST1H1D	HSD17B10	SNRPD1	RASSF7	C1orf63	TMBIM1	AMIGO2	DDAH2	PSAP	DDX55	CCNH	FHL2
	SAPCD2	HAUS8	ZDHHC12	TMEM167A	HSPB1	AUH	ASAH1	NCEH1	MRE11A	ITFG1	MESDC2	MPHOSPH6	S100P
	H2AFV	HSPB11	SLC25A6	FAM162A	DNAJB14	FEM1C	APPL2	FOSL2	MCM3	PHYH	FAM98B	RBM28	CAPN2
	HN1	NCAPH	PPP4C	ENY2	ITSN1	SEC24A	SPRR3	BIRC3	SGPP2	TMEM106B	RAP2A	AEN	PIGZ
	HMGN2	NCAPG	ALKBH7	ATP5H	FBXL3	TMEM167B	GALM	EXOC5	AP5Z1	STXBP3	PCF11	PCID2	SLC11A2
	UACA	RNASEH2B	CYBA	PSMB2	DDB1	JAG1	MSMO1	SLK	AZGP1	MAN1A1	C12orf57	ALG3	SEMA4B
	FANCD2	TOPBP1	ITPA	MAD2L1	IFT74	SLC30A1	TMEM134	FAM118B	ORAOV1	PBX1	CHD1	C8orf33	ANXA2
	H2AFZ	SYNE2	MRPL55	BOLA3	DAXX	ANKRD10	MXD1	SLC36A4	MTUS1	NKD1	PPFIBP1	SLC25A32	ADIPOR2
	TUBG1	E2F8	TIMM23	ZBTB8OS	CASP3	EPS8	PCSK7	ATP11B	GEMIN7	ISG20	ARFGEF2	SLC35C1	DHCR24
	TBC1D31	SNRNP25	TMEM11	ABRACL	PFKL	FNTA	IER2	CD58	IRF7	QSOX1	CCDC14	GRPEL1	ACSF3
	TK1	HMCES	C11orf83	MRPL36	MKLN1	TERF2IP	GALNT3	SLC35C1	CYB5R2	POLR2K	SLC38A2	POP7	TMEM141
	NUCKS1	CENPW	C19orf53	TRMT112	TMC5	RAB9A	FUCA1	PRRG1	POLR3C	SYNE2	SLC36A4	PDCD11	C19orf77
	CENPL	POLR3K	EIF6	MRPS36	MCCC1	PTK2	ACSS2	SDC4	ABHD11	ALDH1A1	DUSP27	DNAJA3	FOS
	SKA1	CKS1B	KRT8	NDUFB2	PRPF38A	SYBU	INSIG1	TOX4	DDX56	TRAPPC6A	CDK8	EXOSC7	TMPRSS4
	SPC24	CDCA2	SLC52A2	ATP5F1	DECR1	RC3H1	TJP3	ARFIP1	PREB	IFI27	EID1	ICAM3	TINAGL1
	KIAA0101	HAUS1	CENPM	VAMP8	AP5M1	WSB1	TMEM53	RNF149	SLC3A2	MRFAP1L1	ZNF638	PFDN2	GRN
	RHNO1	ARL6IP6	IMPDH1	FAM96A	GPC3	KLHDC10	CHMP5	HPGD	BCL2L1	PERP	ESYT1	RARS	PRAP1
	MGME1	HIST1H2AH	C19orf10	SFT2D1	CLN5	BET1	SEMA5A	DSCR3	CDK2AP2	SLC12A2	C12orf23	SBDS	SLC16A5
	CEP70	PARP2	NELFE	SNRPF	RAD23A	CTNND1	GALE	RIC8A	TCEAL4	UROD	PLXNB1	MAX	TDGF1
	TTF2	ANKRD32	EXOSC5	NAA20	PLEKHA5	RBM7	RND3	PPFIBP1	GPX1	GSTM3	RTN4	NMD3	APOBEC1
	GEN1	CEP152	STOML2	MRPL17	HDHD3	ALKBH5	ANXA9	PRRG4	LLGL2	PTTG1IP	CBFA2T2	GMPS	PRELID2
	ARHGAP11B	GGCT	AHSA1	UNC50	EPHX2	CYP2S1	YPEL5	KIAA1279	IFNGR2	NUCB2	DUSP4	RRP7A	PDXK
	NUDCD2	STRA13	SCAMP3	HMGN2	AGFG2	SLC25A36	IL18	LRRC8A	TOM1	LAPTM4A	TEAD1	CBR1	HILPDA
	SCLT1	FANCB	BCAP31	UGP2	NRBP1	MED30	YAE1D1	STXBP3	TFF3	ITGB1	MLPH	TIMM17A	MVK
	KIF18B	CHAF1B	NUDT1	NDUFA1	ATP10B	ING1	MICAL2	VAPA	SYS1	PITX2	HSPA5	CDC23	ANG
	LRR1	SIVA1	GNG4	NDUFB1	SLC11A2	SH3GLB1	HNMT	RAP1A	CLDN3	TMEM245	CAMK2N1	MPV17L2	OBFC1
	POC1A	KIF15	KRTCAP3	TCEB1	DNMBP	MED13	ACOX1	C17orf67	GLUL	TGIF1	MYADM	UTP11L	PTTG1IP
	DDX39A	H2AFZ	LRPAP1	FAM96B	CKMT1A	CIR1	ABCC3	SPOPL	IFNGR1	DDX6	CEACAM1	MRPS10	ENO1
	CENPM	CDCA8	HMBS	NDUFC2	TAOK3	TSC22D2	NXPE4	LCOR	PYGB	CNPY3	FAM213A	PITPNB	ELOVL5
	CCDC18	ARHGAP11A	PFKL	NDUFAB1	SLC16A3	BIRC2	RHOC	RAB11FIP1	RPP25	LGR5	ISG20	STIP1	ETHE1
	RRM1	PRKDC	TUBB4B	NOP10	COPE	CCNG1	IDI1	TBL1XR1	ZNF622	PARP9	LSM14B	PA2G4	PCK1
	HIST1H1E	STMN1	MAPK13	BRIX1	PMVK	TFG	MARVELD2	IRF6	ATP6V0D1	COMMD8	SEC31A	C1orf109	LAMC2
	REEP4	POLE2	CCT7	NDUFA4	ACAA2	RAB6A	CD164	IRF7	CGREF1	L1TD1	DYNLT3	AATF	SERPINE2
	EMC9	CENPN	TMEM147	MED4	C1orf115	MUC13	PLA2G16	ZDHHC13	ARFGEF2	PNPLA8	PIGX	BMS1	LGALS3
	CALM2	TFDP1	TOMM34	COPS8	ACADM	NRBF2	RNF170	MED10	FARSB	CFTR	SOAT1	RNH1	SMYD2
	DCP2	CMC2	ECHS1	MRPL32	MVP	PATL1	RRBP1	SLC20A1	NUAK2	USP33	SCD	NAE1	ACAT2
	NCAPD3	RAD51C	IDH2	TIMM17A	EIF2B5	SUCO	HLA-B	DIAPH1	GORASP2	VPS54	KLHL9	GEMIN4	DKK4
	RCCD1	NUP85	LYPLA2	CYB5R3	PHF3	MKLN1	TIPARP	ARRDC3	TPD52L2	SPRY2	KRT7	PWP1	MUC17
	MLF1IP	KIFC1	MIEN1	CCDC58	ASH1L	C2orf49	EFCAB14	MYOF	WDR43	INHBB	CHD6	GRWD1	NTRK2
	H2AFX	SMC5	HIST1H1E	HNRNPL	APEX2	GCNT1	INPP4B	KRT23	CBLL1	MANSC1	LAMB1	ABCF2	TMEM134
	CMC2	SMCO4	RABAC1	MRPL16	SLC25A20	CLK3	EPSTI1	TPM4	ASPSCR1	CCNDBP1	DHRS7	C21orf59	TPMT
	CENPJ	BRIP1	SNX17	MGST3	NSD1	EPS8L3	SMIM22	WHSC1L1	SRCAP	PEPD	CCDC125	MAK16	EIF4A2
	CDK5RAP2	HLTF	POLR2L	PSMA5	DYNC1H1	PERP	CDKN1A	PLK2	TMPRSS13	ERMP1	RABGAP1L	NAA15	AGPAT2
	TUBA4A	SKA1	LMNA	C7orf55	USO1	PSMC6	LAMC2	ITSN2	ERCC6L2	GLE1	NET1	BAZ1A	WASF2
	POLQ	MTHFD1	PSMB6	ANP32E	PUM1	AFTPH	GSN	SPRR3	CCNL2	SLC5A1	ARHGAP5	HMBS	FLNB
	FBXO5	CTDSPL2	NDUFV1	PHPT1	JUNB	UBC	TLDC2	MYEOV	SSU72	ADD3	IDH1	MINA	PPARG
	NDC1	KIF23	VPS28	HSPE1	RTCB	INADL	KLF4	CEACAM5	HLA-E	ARID4B	TPD52	ISOC1	LIPG
	EXOSC8	CKLF	CTSA	SPCS2	MFSD1	PDZD8	TMEM106B	GRHL3	HLA-B	F11R	MAN1A1	YARS	CSTB
	HMGB1	FANCG	RAD23A	CD58	MPP7	OXR1	ST14	HS3ST1	SIGIRR	CRYZ	NDUFA9	PRPF4	NPC2
	KIAA0586	ISOC1	NME1	ISCA2	SNAPC3	NAMPT	USP53	CTTNBP2NL	PISD	RMDN1	AGR3	NUP107	WSB1
	NUP107	CASC5	OAZ1	DPM3	GSTT1	DNAJC2	FAM127A	CREBZF	UBE2F	MGST2	HYOU1	ASUN	GOLT1A
	KIAA1731	NUP62	RBCK1	UFC1	PUF60	FGFR1OP2	IFI27	YPEL5	FBXW5	CST3	TMSB15B	SMC5	HDAC11
	XRCC4	GMPS	ARF1	TMEM14B	CDH17	LGALS1	GSTK1	CLTB	ZFP36L1	MID1	SPDEF	U2SURP	RNASET2
	MTFR2	POLQ	TBRG4	ATOX1	RBM47	GMPS	EFNA1	ABCB1	RGS16	ARL3	RASD1	UCHL5	RNF168
	DARS2	RMI2	C9orf16	ITGAE	MYO6	YEATS2	SH3BGRL3	GNA13	S100A14	TSEN15	GFPT1	CMSS1	MALT1
	CBX5	CSE1L	SDHA	DGUOK	EP300	UBA6	NAPRT1	SMC5	DTX2	BAG2	PROX1	GORASP2	GLG1
	STIL	AURKB	PPM1G	UQCR10	MAP3K13	LGALS8	OPTN	SH3KBP1	DDX3X	ARL4A	PDE4D	GEMIN5	TPI1
	ACYP1	RFWD3	FKBP2	MRPS7	C15orf48	USP53	BLVRB	PARP9	UBC	EMP2	RABL3	NOP2	CFDP1
	WHSC1	KIF20B	PARP1	GINS2	AKR1C3	PTPRK	SCCPDH	LIMA1	ZNF259	ZKSCAN1	SH3BGRL3	ZMPSTE24	CD46
	TDP1	RPA1	GPAA1	PDCD5	GUCY2C	EIF1B	PARP14	GDF15	DUSP23	NT5E	N4BP2L2	MALSU1	RHOB
	GPSM2	FAM161A	FIBP	ILF2	DLGAP4	GNAI3	ASCC2	ARHGAP5	PEMT	ERLEC1	CHD7	CCDC51	BHLHE40
	CDKN2D	SHCBP1	NUDC	REEP5	CKMT1B	ANAPC1	ZFAND2B	TRIM44	CYP24A1	ARHGAP18	ITCH	FAM118B	DPCD
	HIRIP3	SASS6	FARSA	SHFM1	TMEM184C	CDCA7	GBP3	DNTTIP1	ARRDC3	ODF2L	FDX1	GPRC5A	PYGL
	CDKN1B	RANBP1	TEX264	USMG5	DCAF12	PLS1	PSMB9	STAG2	ADAR	PUM1	HSP90B1	DUSP23	TMEM189
	CEP78	RIF1	DDX39A	CCNB2	ZNF148	ANLN	ACAA2	KRAS	IFRD1	ACSL5	SAMD9	DUSP14	TMBIM1
	XPO1	RBBP7	AAMP	SEC61B	PRPSAP1	PHF3	RNF141	SPPL2A	SLTM	H2AFJ	MAN2A1	SLC20A1	EFNA1
	EZH2	CDCA7L	TBCB	TIMM10	C9orf152	ARFGEF2	CAPN5	ACOT9	BAG5	ATP6AP1	LRRCC1	AMD1	MICA
	MDC1	EED	DHCR7	WDR61	RHBDD2	SUV420H1	ARSD	SMARCA5	WDR18	PRSS23	LGALS1	GCFC2	GSN
	ODF2	HPRT1	GADD45GIP1	MAGOH	SH3BGRL2	CTTN	FBXO2	SEC23A	DNAJB9	MGAT5	SKAP2	GMFB	SDC4
