# Supplementary material for: Functional States in Tumor-Initiating Cell Differentiation in Human Colorectal Cancer
Source: Cancers (Basel). 2021 Mar 4;13(5):1097. doi: 10.3390/cancers13051097 (PMC7961698; doi:10.3390/cancers13051097)
Supplement: Supplementary file 1 [file cancers-13-01097-s001.zip › Table S2_proofed.xlsx]

## Sheet: Table S2
Table S2. Univariable and multivariable survival models.
Survival models based on the cell type and cell state-associated clusters (cl1–cl6) and other stratifications. Shaded values indicate comparisons with p < 0.1. Events indicate death in overall survival and recurrence in progression-free survival. Patients with tumor site uniquely classified to left or right were included in the multivariable analysis. Underlined, new variable added to the model i…

## Sheet: Survival models
			Overall survival			Progression-free survival
		Univariable analysis	n = 325			n = 282
			HR	95% CI	p value	HR	95% CI	p value
		cl6 + cl5 vs. cl4 + cl3 + cl2 + cl1	1538	0.9811; 2.412	0.059	1343	0.849; 2.125	0.21
		cl6 + cl5 + cl4 vs. cl3 + cl2 + cl1	1409	0.9103; 2.182	0.12	1560	1.01; 2.413	0.043
		Stem high vs. stem low	1177	0.6792; 2.04	0.561	1584	0.9624; 2.609	0.0704
		CAF high vs. CAF low	1919	1.238; 2.976	0.00358	1375	0.8871; 2.134	0.154
		CMS1–CMS4			0.015			0.18
			Overall survival			Progression-free survival
		Multivariable analysis	n = 223 (50 events)			n = 196 (53 events)
			HR	95% CI	p value	HR	95% CI	p value
Clinical	Age	Diagnosis age (continuous)	1.03793	1.0096; 1.067	0.00847	1.006914	0.98271; 1.0317	0.57894
	Sex	Male vs. female	1.77987	0.9441; 3.356	0.07472	1.150834	0.62182; 2.1299	0.65467
	Site	Right vs. left	1.21827	0.6380; 2.326	0.54974	1.001863	0.55988; 1.7928	0.99500
	Stage	Stage III & IV vs. stage I & II	3.92999	2.0219; 7.639	0.0000543	2.733602	1.47216; 5.0759	0.00145
Molecular	CMS	CMS2 vs. CMS1	0.64034	0.2564; 1.599	0.33972	0.556709	0.23616; 1.3123	0.18067
		CMS3 vs. CMS1	0.41665	0.1341; 1.294	0.13005	0.279452	0.08492; 0.9196	0.03591
		CMS4 vs. CMS1	1.18548	0.5044; 2.786	0.69638	0.732129	0.29778; 1.8000	0.49694
	CAF	CAF high vs. CAF low	1.08822	0.4876; 2.429	0.83648	0.896557	0.40538; 1.9828	0.78744
	Cell type and state	cl6 + cl5 vs. cl4 + cl3 + cl2 + cl1	0.55582	0.2270; 1.361	0.19853	0.527439	0.23288; 1.1946	0.12510
		cl6 + cl5 + cl4 vs. cl3 + cl2 + cl1	1.79573	0.7678; 4.200	0.17686	2.977778	1.33918; 6.6213	0.00744
ANOVA		Clinical model vs. clinical + "cl6 + cl5" model			0.5803052			0.49755
		Clinical model vs. clinical + "cl6 + cl5 + cl4" model			0.19653			0.0324623
		CMS model vs. CMS + "cl6 + cl5" model			0.33095			0.5443
		CMS model vs. CMS + "cl6 + cl5 + cl4" model			0.25519			0.06099
		CAF model vs. CAF + "cl6 + cl5" model			0.457750			0.5054
		CAF model vs. CAF + "cl6 + cl5 + cl4" model			0.454814			0.0979
		Clinical + CMS model vs. clinical + CMS + "cl6 + cl5" model			0.966337			0.64108
		Clinical + CMS model vs. clinical + CMS + "cl6 + cl5 + cl4" model			0.54348			0.037233
		Clinical + CAF model vs. clinical + CAF + "cl6 + c5 + cl4" model			0.43820			0.0314679
		Clinical + CMS + CAF model vs. clinical + CMS + CAF + "cl6 + c5 + cl4" model			0.54219			0.031437
		Clinical + CMS + CAF + "cl6 + cl5" model vs. clinical + CMS + CAF + "cl6 + cl5" + "cl6 + cl5 + cl4" model			0.18953			0.008580
		Clinical + CMS + CAF + "cl6 + cl5 + cl4" model vs. clinical + CMS + CAF + "cl6 + cl5 + cl4" + "cl6 + cl5" model			0.127900			0.20830
		"cl6 + cl5 + cl4" model vs. "cl6 + cl5 + cl4" + CMS model			0.03271			0.35188
		"cl6 + cl5 + cl4" model vs. "cl6 + cl5 + cl4" + CAF model			0.009925			0.39859
